# Supplementary material for: Expression correlation attenuates within and between key signaling pathways in chronic kidney disease
Source: BMC Med Genomics. 2020 Sep 21;13(Suppl 9):134. doi: 10.1186/s12920-020-00772-3 (PMC7504859; doi:10.1186/s12920-020-00772-3)
Supplement: Supplementary file 2 — Table S1. Clinical and demographic baseline characteristics of controls and patients with CKD. Results are expressed as the means ± SD, *P< 0.05, **P< 0.01. Table S2. Except GCLM, all 44 hub genes in early CKD pathway-wise co-expression networks lost their hub status in late CKD. These genes were identified as differentially coexpressed genes by DCGL as well. Table S3. Correlation-attenuated gene pairs that traverse pathway boundaries. [file 12920_2020_772_MOESM2_ESM.xlsx]

## Sheet: Table S1
Table S1. Clinical and demographic baseline characteristics of controls and patients with CKD. Results are expressed as the means ± SD, *P<0.05, **P<0.01 compared with controls. BW, body weight; CREA, creatinine.
Clinical characteristics	Normal	CKD1	CKD2	CKD3	CKD4	CKD5
Sample size	25	28	28	28	28	28
Men (%)	52	46.4	50	57.1	60.7	50
Age (years)	56±9	52±14	56±7	59±8	53±16	55±11
BW (kg)	65±17	64±18	70±14	79±11*	78±15*	81±10**
eGFR (mL/min/1.73 m2)	101.8±13.2	103.2±14.7	76.9±10.2**	44.6±9.6**	20.7±6.9**	9.1±3.2**

## Sheet: Table S2
Table S2. Except GCLM, all 44 hub genes in early CKD pathway-wise co-expression networks lost their hub status in late CKD. These genes were identified as differentially coexpressed genes by DCGL as well.
Gene	DCL rate*	p*	q*	Hub incidence	Pathways endorsing hub status
AKR1C3	0.4	3.5e-40	1e-38	1	Prostaglandin and Leukotriene metabolism
ALDH3A2	0.31	4.9e-14	7.4e-13	2	5-Hydroxytryptamine degredation; Histidine degradation
ALDH6A1	0.36	2.7e-20	5e-19	1	Valine,Leucine and Isoleucine degradation
ARF6	0.18	2.6e-17	4.3e-16	6	Alpha4 beta1 integrin signaling events; Arf6 downstream pathway; Arf6 trafficking events; Integrin signalling pathway; Plexin-D1 Signaling; Posttranslational regulation of adherens junction stability and dissassembly
CACNA1D	0.35	3.2e-71	1.4e-69	1	Alzheimer disease-amyloid secretase pathway
CASP10	0.13	0.0032	0.022	1	FAS signaling pathway
CDC25B	0.25	1.6e-33	4.1e-32	1	FOXM1 transcription factor network
COL6A1	0.48	6.8e-152	1.1e-149	3	Beta1 integrin cell surface interactions; Integrin signaling pathway; Syndecan-1-mediated signaling events
COX10	0.19	2.2e-11	3e-10	1	Heme biosynthesis
CSNK1D	0.37	2.9e-92	1.9e-90	2	Circadian clock system; Degradation of beta catenin
CTTN	0.19	1.9e-17	3.2e-16	1	Syndecan-3-mediated signaling events
DLC1	0.13	0.0039	0.026	1	Regulation of RhoA activity
DUT	0.38	2.5e-18	4.5e-17	1	De novo pyrimidine deoxyribonucleotide biosynthesis
ECHS1	0.23	5e-08	5.4e-07	2	Lysine degradation; Tryptophan degradation
EPOR	0.82	0	0	1	Signaling events mediated by Stem cell factor receptor (c-Kit)
FBXW11	0.23	1.2e-29	2.9e-28	1	ATR signaling pathway
FDPS	0.14	0.0024	0.017	2	Cholesterol biosynthesis; Steroids metabolism
GCLM #	0.13	0.0046	0.03	1	Glutamic acid and Glutamine metabolism
GDI1	0.3	1.9e-66	7.7e-65	1	Signaling mediated by p38-alpha and p38-beta
HCK	0.16	5.7e-08	6.2e-07	1	Glypican 1 network
ITPR1	0.14	0.00019	0.0016	4	Alpha adrenergic receptor signaling pathway; Angiotensin_II-stimulated_signaling_through_G_proteins_and_beta-arrestin; GPCR GroupI metabotropic glutamate receptor signaling pathway; Muscarinic acetylcholine receptor 1 and 3 signaling pathway
KHK	0.31	1.1e-11	1.5e-10	1	Fructose galactose metabolism
MAP2K7	0.36	3.2e-70	1.4e-68	7	Cellular roles of Anthrax toxin; FAS (CD95) signaling pathway; IL-1 signaling pathway (through JNK cascade); IL-1 signaling pathway (through p38 cascade); Toll-like receptor signaling pathway (p38 cascade); Toll-like receptor signaling pathway (through ECSIT, MEKK1, MKKs, JNK cascade); Toll-like receptor signaling pathway (through ECSIT, MEKK1, MKKs, p38 cascade)
MYLK	0.34	1.2e-73	5.6e-72	1	Aurora B signaling
NFKBIA	0.16	5.6e-08	6.1e-07	1	Atypical NF-kappaB pathway
NSF	0.15	2.4e-07	2.5e-06	2	Ionotropic glutamate receptor pathway; Synaptic_vesicle_trafficking
PANK3	0.33	4.3e-49	1.5e-47	1	Coenzyme A biosynthesis
PAPOLA	0.13	0.0002	0.0016	1	Arf1 pathway
PDGFRB	0.14	9.1e-06	8.3e-05	3	PDGF receptor signaling network; SHP2 signaling; Urokinase-type plasminogen activator (uPA) and uPAR-mediated signaling
PDHA1	0.55	5.2e-07	5.1e-06	1	TCA cycle
PGM1	0.32	1.6e-25	3.4e-24	1	Galactose metabolism
PLCG1	0.61	4.3e-241	1.7e-238	5	5HT2 type receptor mediated signaling pathway; Inositol phosphate metabolism; Nephrin/Neph1 signaling in the kidney podocyte; Netrin-mediated signaling events; Thyrotropin-releasing hormone receptor signaling pathway
PMM1	1	6.7e-14	1e-12	1	Mannose metabolism
PTGR1	0.48	2e-64	7.9e-63	1	Glycine and Serine metabolism
PTK2B	0.2	1.7e-16	2.7e-15	1	Alpha-synuclein signaling
RANBP9	0.17	2.9e-11	3.9e-10	1	Coregulation of Androgen receptor activity
SEMA4D	0.23	2.3e-20	4.4e-19	1	Axon guidance mediated by semaphorins
SOS1	0.15	4.7e-05	0.0004	1	EGFR-dependent Endothelin signaling events
SRCAP	0.36	5.6e-97	3.9e-95	1	Wnt signaling pathway
STAT6	0.22	4.3e-26	9.3e-25	2	IL-4 signaling(JAK1 JAK3 STAT6); JAK/STAT signaling pathway
STX16	0.17	1.6e-08	1.8e-07	1	Nicotinic acetylcholine receptor signaling pathway
TYK2	0.27	9e-37	2.5e-35	1	IL-12 signaling(JAK2 TYK2 STAT4)
UBE2N	0.19	3.5e-12	4.9e-11	1	Toll-like receptor signaling pathway (through JNK cascade)
VAV2	0.16	3.4e-08	3.8e-07	6	CDC42 signaling events; E-cadherin signaling in the nascent adherens junction; EPHA2 forward signaling; Nectin adhesion pathway; Regulation of CDC42 activity; Regulation of RAC1 activity
# GCLM maintained its hub status in CKD advancement.
*Statistics generated in identification of differentially coexpressed genes by DCe of DCGL. DCL rate denotes the proportion of Differentially Coexpressed Links (DCLs) in total links incident to the gene.

## Sheet: Table S3
Table S3. Correlation-attenuated gene pairs that traverse pathway boundaries.
Pathway 1	Pathway 2	P value	# Gene pairs	Gene pairs
CD4 T cell receptor signaling	Signaling events mediated by focal adhesion kinase	0.008	83	FOS, CRK; IKBKB, GRB7; ITPR1, ARHGAP26; ITPR1, FYN; ITPR1, GRB7; ITPR1, ACTN1; ITPR1, ARHGEF11; NFKB1, GRB7; NFKBIA, CRK; NFKBIA, GRB7; NFKBIA, MAPK8; NFKBIA, MAPK9; NRAS, MYLK; PIK3CA, MYLK; PIK3CB, MYLK; PIK3CB, ACTN4; PLCG1, ETS1; PLCG1, GRB2; PLCG1, ITGB1; PLCG1, ACTN4; PLCG1, CAPN2; PLCG1, NCK2; PLCG1, ARHGEF7; PLCG1, GIT2; PPP3CB, PLCG1; PPP3R1, ARHGAP26; PPP3R1, MYLK; MAPK3, GRB7; RAC1, GR…
FGF signaling pathway	Signaling events mediated by focal adhesion kinase	0.009	48	SPRY1, CRK; SPRY1, GRB7; ETV6, CRK; GAB1, ETS1; GAB1, FYN; GAB1, ASAP1; GAB1, ACTN4; NRAS, MYLK; PIK3CA, MYLK; PIK3CB, MYLK; PIK3CB, ACTN4; PLCG1, ETS1; PLCG1, GRB2; PLCG1, ITGB1; PLCG1, ACTN4; PLCG1, CAPN2; PLCG1, NCK2; PLCG1, ARHGEF7; PLCG1, GIT2; PRKCD, GRB7; MAPK3, GRB7; RAF1, PLCG1; SOS1, ARHGAP26; SOS1, MYLK; SOS1, PLCG1; SOS2, PLCG1; GAB1, GRB2; ARAF, GRB7; BRAF, GRB7; GAB1, MYLK; ELK3, PL…
Angiogenesis	Signaling events mediated by focal adhesion kinase	0.021	119	JAG1, GRB7; DVL1, BRAF; DVL1, CAPN2; DVL2, CRK; DVL2, BRAF; FOS, CRK; PRKD3, FYN; PRKD3, MYLK; PRKD3, PLCG1; SHC2, RAP1B; GRB7, ARHGAP35; GRB7, BRAF; GRB7, ACTN4; GRB7, CAPN2; RBPJ, PLCG1; RHOB, GRB7; RHOB, PLCG1; RHOC, RAPGEF1; RHOC, PLCG1; MAP3K1, ARHGAP26; NOTCH4, MAPK8IP3; NOTCH4, GRB7; NRAS, MYLK; PAK2, FYN; PAK2, MYLK; PDGFRB, CRK; PIK3C2A, MYLK; PIK3CA, MYLK; PIK3CB, MYLK; PIK3CB, ACTN4; P…
Regulation of nuclear SMAD2/3 signaling	Signaling events mediated by focal adhesion kinase	0.022	73	NCOA2, MYLK; E2F4, CRK; SIN3B, GRB7; SIN3B, ACTN4; FOS, CRK; SIN3A, GRB7; KAT2A, GRB7; KAT2A, ARHGAP35; KAT2A, CAPN2; KAT2A, ACTN1; KAT2A, ARHGEF7; KAT2A, ARHGEF11; SMAD2, GRB7; SMAD2, PLCG1; SMAD2, SH3GL1; SMAD4, ARHGAP26; SMAD4, FYN; SMAD4, RAPGEF1; SMAD4, MYLK; SMAD4, PLCG1; SMAD4, ARHGEF11; RBBP4, MYLK; RBBP7, MYLK; RBL1, MAPK9; TGIF2, PLCG1; SKIL, RAPGEF1; SKIL, PLCG1; SP1, GRB7; SP1, PLCG1;…
Angiopoietin receptor Tie2-mediated signaling	Signaling events mediated by focal adhesion kinase	0.026	46	ELF1, ARHGAP26; GRB7, ARHGAP35; GRB7, BRAF; GRB7, ACTN4; GRB7, CAPN2; NFKB1, GRB7; PIK3CA, MYLK; MAPK3, GRB7; PTK2, GRB7; PTK2, MYLK; PTK2, PLCG1; PTPN11, MYLK; PTPN11, PLCG1; PTPN11, ACTN1; RAC1, GRB7; RASA1, MYLK; RASA1, PLCG1; RELA, GRB7; TEK, ETS1; TEK, ITGB1; TEK, RAP1B; TEK, SOS1; TEK, ACTN4; TEK, CAPN2; TEK, NCK2; TEK, GIT2; TNIP2, CRK; TNIP2, GRB7; TNIP2, MAPK8; AKT1, ARHGAP35; CRK, MYLK;…
Signaling events mediated by focal adhesion kinase	Wnt signaling pathway	0.034	129	ETS1, CTNNAL1; FYN, CSNK1G3; FYN, FBXW11; GRB2, FBXW11; GRB2, CTNNAL1; GRB7, CSNK1E; GRB7, CSNK2A2; GRB7, AES; GRB7, GNA11; GRB7, GNB1; GRB7, EP400; GRB7, ARID1A; RAPGEF1, FBXW11; RAPGEF1, HDAC1; RAPGEF1, ITPR1; RAPGEF1, PPP2R5A; RAPGEF1, KREMEN1; RHOA, PCDH9; MYLK, CSNK1G3; MYLK, FBXW11; MYLK, HDAC2; MYLK, ITPR1; MYLK, MAP3K7; PLCG1, CREBBP; PLCG1, CSNK1A1; PLCG1, CSNK2A2; PLCG1, GNB1; PLCG1, GS…
Signaling events mediated by focal adhesion kinase	Validated targets of C-MYC transcriptional repression	0.038	52	GRB7, CEBPD; GRB7, DNMT3A; GRB7, CFLAR; RAPGEF1, HDAC1; MYLK, CSDE1; PLCG1, CDKN1A; PLCG1, CDKN1B; PLCG1, CREB1; PLCG1, GADD45A; PLCG1, DDIT3; PLCG1, FTH1; PLCG1, HDAC1; PLCG1, ITGB1; PLCG1, NFYA; PLCG1, BCL2; PTK2, DNMT3A; RAP1B, ITGA6; SOS1, PDGFRB; SOS1, SFXN3; SRC, SMAD4; WASL, PDGFRB; ROCK2, DNMT3A; CRK, DNMT3A; GRB7, SMAD2; PLCG1, SMAD2; SH3GL1, SMAD2; ARHGAP26, SMAD4; FYN, SMAD4; RAPGEF1, …
Angiopoietin receptor Tie2-mediated signaling	FGF signaling pathway	0.043	33	GRB2, GAB1; GRB7, ARAF; GRB7, BRAF; PTK2, PLCG1; PTPN11, PLCG1; RASA1, PLCG1; RPS6KB1, GAB1; SHC1, GAB1; TEK, ELK4; TEK, ETS1; TEK, ETS2; TEK, FLI1; TEK, ARAF; TEK, PIK3CB; TEK, SOS1; TEK, SOS2; TNIP2, GAB1; TNIP2, PIK3CB; CRK, SPRY1; GRB7, SPRY1; CRK, ETV6; ELF1, ETV6; ETS1, GAB1; FYN, GAB1; CDKN1A, PLCG1; MAPK14, PLCG1; ELF2, PLCG1; ETS1, PLCG1; FOXO1, PLCG1; GRB2, PLCG1; ITGB1, PLCG1; GRB7, PR…
